# Supplementary material for: Characterization of Endothelial Cell Subclusters in Localized Scleroderma Skin with Single-Cell RNA Sequencing Identifies NOTCH Signaling Pathway
Source: Int J Mol Sci. 2024 Sep 28;25(19):10473. doi: 10.3390/ijms251910473 (PMC11477421; doi:10.3390/ijms251910473)
Supplement: Supplementary file 1 [file ijms-25-10473-s001.zip]

Archive with 12 entries (12 files):
- Figure S1.PNG
- Figure S2.PNG
- Figure S3.PNG
- Figure S4.PNG
- Figure S5.PNG
- Figure S6.PNG
- Figure S7.PNG
- Final Supplemental Legends.pdf
- Table S1.pdf
- Table S2.PNG
- Table S3.PNG
- Thumbs.db
